# Supplementary material for: The [PSI +] Prion Exists as a Dynamic Cloud of Variants
Source: PLoS Genet. 2013 Jan 31;9(1):e1003257. doi: 10.1371/journal.pgen.1003257 (PMC3561065; doi:10.1371/journal.pgen.1003257)
Supplement: Table S2 — Transmission by subclones isolated after 84 generations of exponential growth in liquid media. Transmission by parent strains (Y1, Y2, Y5) is shown at the top for comparison. After growth for ∼84 generations in liquid medium as described in Methods, single colonies were isolated, grown and used as cytoduction donors to cells expressing the three Sup35 polymorphs. (XLS) [file pgen.1003257.s003.xls]

## Sheet: TableS2 Exponetial subclones
							Supplemental Table S2: Transmission by subclones isolated after 84 generations of exponential growth in liquid media.
							Donor	Recipient allele	Ade+ cytoductant	Total Cytoductants	% Ade+	Transmission type
							Y5	Reference	46	50	92
								D19	13	33	39.3939	D
								E9	20	46	43.4783
							Y1	Reference	86	90	95.5556
								D19	0	51	0	B
								E9	74	101	73.2673
							Y2	Reference	52	55	94.5455
								D19	30	50	60	C
								E9	4	52	7.69231
				Donor	Recipient allele	Ade+ cytoductant	Total Cytoductants	% Ade+	Transmission type		Donor	Recipient allele	Ade+ cytoductant	Total Cytoductants	% Ade+	Transmission type
				Y1-A	Reference	50	50	100			Y2-A	Reference	46	46	100
					D19	7	45	15.5556	B			D19	18	32	56.25	D
					E9	24	48	50				E9	16	38	42.1053
				Y1-B	Reference	42	42	100			Y2-B	Reference	34	45	75.5556
					D19	2	43	4.65116	B			D19	16	38	42.1053	C
					E9	26	35	74.2857				E9	6	40	15
				Y1-C	Reference	54	54	100			Y2-C	Reference	42	42	100
					D19	7	42	16.6667	B			D19	30	60	50	D
					E9	20	38	52.6316				E9	28	45	62.2222
				Y1-D	Reference	40	40	100			Y2-D	Reference	47	47	100
					D19	6	42	14.2857	B			D19	25	38	65.7895	D
					E9	25	32	78.125				E9	25	37	67.5676
				Y1-E	Reference	45	45	100			Y2-E	Reference	53	53	100
					D19	0	38	0	A			D19	8	44	18.1818	B
					E9	8	45	17.7778				E9	20	32	62.5
				Y1-F	Reference	42	42	100			Y2-F	Reference	32	32	100
					D19	8	50	16	B			D19	4	50	8	B
					E9	25	50	50				E9	32	48	66.6667
				Y1-G	Reference	46	46	100			Y2-G	Reference	40	48	83.3333
					D19	6	38	15.7895	B			D19	32	50	64	D
					E9	25	40	62.5				E9	24	48	50
				Y1-H	Reference	55	55	100			Y2-H	Reference	60	60	100
					D19	15	45	33.3333	D			D19	30	48	62.5	C
					E9	25	50	50				E9	6	55	10.9091
				Y1-I	Reference	35	35	100			Y2-I	Reference	40	40	100
					D19	0	31	0	B			D19	12	36	33.3333	D
					E9	20	60	33.3333				E9	16	34	47.0588
				Y1-J	Reference	48	48	100			Y2-J	Reference	48	48	100
					D19	2	38	5.26316	A			D19	44	60	73.3333	C
					E9	6	36	16.6667				E9	8	50	16
