# Supplementary material for: The [PSI +] Prion Exists as a Dynamic Cloud of Variants
Source: PLoS Genet. 2013 Jan 31;9(1):e1003257. doi: 10.1371/journal.pgen.1003257 (PMC3561065; doi:10.1371/journal.pgen.1003257)
Supplement: Table S3 — Y1, Y2 and Y5 transmission phenotypes are not due to chromosomal mutations. Strain Y5 was cured of the [PSI+] prion using growth in the presence of guanidine, and of the mitochondrial DNA using ethidium bromide. [PSI+] was cytoduced from strains Y1, Y2 and Y5 to strain 4830 rho°, and ten cytoductants from each were then used as cytoduction donors to the [psi−] rho° derivative of Y5. One cytoductant from each of these cytoductions was picked and used as a donor into recipients expressing each of the three Sup35 polymorphs. (XLS) [file pgen.1003257.s004.xls]

## Sheet: Sheet1
		Recipient	Ade+ cytoductants	Total cytoductants	% Ade+	Transmission type
	Y1-1	Reference	19	20	95
		D19	1	35	2.85714	B		Y1, Y2, Y5 thawed on either 1/2YPD or SM-Ade
		E9	30	40	75			Cytoduced into Ref4830Rho0						(6) cytoductions
	Y1-2	Reference	30	30	100			Picked 8 cyctoductants each
		D19	0	25	0	B		Grow up 1/2 YPD
		E9	20	25	80			Cytoduced into Y5 cured Rho0						(48) Cytoductions
	Y1-3	Reference	22	26	84.6154			Picked 1 cytoductant from each plate total 10 each						30 total picked
		D19	0	18	0	B		Grow up 1/2 YPD
		E9	20	30	66.6667			Cytoduced into Ref4830Rho0, D194830Rho0, E94830Rho0						(30) into 3, 90 total cytoductions
	Y1-4	Reference	25	27	92.5926
		D19	0	27	0	B
		E9	20	38	52.6316
	Y1-5	Reference	40	42	95.2381
		D19	0	20	0	B
		E9	25	35	71.4286
	Y1-6	Reference	30	30	100
		D19	0	27	0	B
		E9	25	30	83.3333
	Y1-7	Reference	27	30	90
		D19	1	24	4.16667	B
		E9	28	47	59.5745
	Y1-8	Reference	30	32	93.75
		D19	0	30	0	B
		E9	14	18	77.7778
	Y1-9	Reference	35	35	100
		D19	1	30	3.33333	B
		E9	22	27	81.4815
	Y1-10	Reference	35	35	100
		D19	0	22	0	B
		E9	12	21	57.1429
	Y1	Reference	293	307	95.4397
	Totals	D19	3	258	1.16279	B
		E9	216	311	69.4534
		Recipient	Ade+ cytoductants	Total cytoductants	% Ade+	Transmission type
	Y2-1	Reference	30	30	100
		D19	28	40	70	C
		E9	2	30	6.66667
	Y2-2	Reference	30	30	100
		D19	12	24	50	C
		E9	2	25	8
	Y2-3	Reference	27	27	100
		D19	14	30	46.6667	C
		E9	3	30	10
	Y2-4	Reference	37	38	97.3684
		D19	27	32	84.375	C
		E9	2	35	5.71429
	Y2-5	Reference	35	35	100
		D19	20	32	62.5	C
		E9	3	38	7.89474
	Y2-6	Reference	34	34	100
		D19	14	34	41.1765	C
		E9	5	36	13.8889
	Y2-7	Reference	22	22	100
		D19	7	19	36.8421	C
		E9	1	20	5
	Y2-8	Reference	26	28	92.8571
		D19	5	12	41.6667	C
		E9	1	10	10
	Y2-9	Reference	30	30	100
		D19	24	33	72.7273	C
		E9	2	26	7.69231
	Y2-10	Reference	5	5	100
		D19	3	6	50	C
		E9	0	5	0
	Y2	Reference	276	279	98.9247
	Totals	D19	154	262	58.7786	C
		E9	21	255	8.23529
		Recipient	Ade+ cytoductants	Total cytoductants	% Ade+	Transmission type
	Y5-1	Reference	26	26	100
		D19	10	17	58.8235	D
		E9	25	35	71.4286
	Y5-2	Reference	39	40	97.5
		D19	17	27	62.963	D
		E9	20	26	76.9231
	Y5-3	Reference	25	25	100
		D19	14	29	48.2759	D
		E9	15	22	68.1818
	Y5-4	Reference	20	20	100
		D19	10	20	50	D
		E9	18	26	69.2308
	Y5-5	Reference	40	40	100
		D19	20	34	58.8235	D
		E9	11	33	33.3333
	Y5-6	Reference	30	36	83.3333
		D19	15	35	42.8571	D
		E9	14	20	70
	Y5-7	Reference	20	20	100
		D19	12	22	54.5455	D
		E9	29	40	72.5
	Y5-8	Reference	32	34	94.1176
		D19	11	20	55	D
		E9	7	11	63.6364
	Y5-9	Reference	40	40	100
		D19	31	42	73.8095	D
		E9	32	46	69.5652
	Y5-10	Reference	14	15	93.3333
		D19	16	29	55.1724	D
		E9	19	30	63.3333
	Y5	Reference	286	296	96.6216
	Totals	D19	156	275	56.7273	D
		E9	190	289	65.7439
