# Supplementary material for: The [PSI +] Prion Exists as a Dynamic Cloud of Variants
Source: PLoS Genet. 2013 Jan 31;9(1):e1003257. doi: 10.1371/journal.pgen.1003257 (PMC3561065; doi:10.1371/journal.pgen.1003257)
Supplement: Table S4 — Y1 Subclones of Y1-3 diverge in transmission phenotype indicating inability to purify a specific variant of PSI transmission. (XLS) [file pgen.1003257.s005.xls]

## Sheet: TableS3 generation 150 mixed
		Supplemental Table S4: Y1-3 subclones indicating inability to purify a specific variant of PSI transmission.
			Donor	Recipient allele	Ade+ cytoductant	Total Cytoductants	% Ade+	Transmission type
			Y1-3	Reference	30	30	100
				D19	0	34	0	B
				E9	37	50	74
			Y1-3A	Reference	35	35	100
				D19	40	50	80	D
				E9	20	43	46.5116
			Y1-3B	Reference	43	43	100
				D19	3	35	8.57143	B
				E9	30	50	60
			Y1-3C	Reference	48	64	75
				D19	15	40	37.5	C
				E9	7	38	18.4211
			Y1-3D	Reference	40	40	100
				D19	18	45	40	D
				E9	30	40	75
			Y1-3E	Reference	50	50	100
				D19	8	50	16	B
				E9	40	50	80
			Y1-3F	Reference	35	35	100
				D19	3	40	7.5	B
				E9	40	50	80
			Y1-3G	Reference	30	35	85.7143
				D19	20	40	50	D
				E9	42	45	93.3333
			Y1-3H	Reference	40	45	88.8889
				D19	15	40	37.5	D
				E9	25	30	83.3333
			Y1-3I	Reference	50	50	100
				D19	8	45	17.7778	B
				E9	35	40	87.5
			Y1-3J	Reference	42	45	93.3333
				D19	10	55	18.1818	B
				E9	28	32	87.5
