# Supplementary material for: The [PSI +] Prion Exists as a Dynamic Cloud of Variants
Source: PLoS Genet. 2013 Jan 31;9(1):e1003257. doi: 10.1371/journal.pgen.1003257 (PMC3561065; doi:10.1371/journal.pgen.1003257)
Supplement: Table S5 — Y1 transmission is unchanged after months in frozen stock. (XLS) [file pgen.1003257.s006.xls]

## Sheet: TableS4 Frozen strain maintance
			Supplemental Table S5: Y1, Y2 and Y5 transmission after months in frozen stock.
			Donor Thawed 1/2 YPD	Recipient	Ade+ cytoductants	Total cytoductants	% Ade+	Transmission type
	Thawed 1/2YPD	1	Y1	Reference	37	37	100
				D19	0	18	0	B
				E9	17	20	85
		2	Y1	Reference	48	50	96
				D19	0	32	0	B
				E9	22	24	91.6667
		3	Y1	Reference	30	30	100
				D19	0	20	0	B
				E9	14	16	87.5
		4	Y1	Reference	24	24	100
				D19	0	20	0	B
				E9	7	10	70
		Totals
			Y1	Reference	139	141	98.5816
			Total	D19	0	90	0	B
				E9	60	70	85.7143
			Donor Thawed -Ade	Recipient	Ade+ cytoductants	Total cytoductants	% Ade+	Transmission type
	Thawed on -Ade	A	Y1	Reference	22	22	100
				D19	0	28	0	B
				E9	18	20	90
		B	Y1	Reference	23	23	100
				D19	0	11	0	B
				E9	20	24	83.3333
		C	Y1	Reference	25	25	100
				D19	0	31	0	B
				E9	15	15	100
		D	Y1	Reference	27	27	100
				D19	0	7	0	B
				E9	13	14	92.8571
		Totals
			Y1	Reference	97	97	100
			Total	D19	0	77	0	B
				E9	66	73	90.411
			Donor Thawed 1/2 YPD	Recipient	Ade+ cytoductants	Total cytoductants	% Ade+	Transmission type
	Thawed 1/2YPD	1	Y2	Reference	42	42	100
				D19	26	30	86.6667	C
				E9	3	32	9.375
		2	Y2	Reference	20	20	100
				D19	5	8	62.5	C
				E9	2	16	12.5
		3	Y2	Reference	30	32	93.75
				D19	25	30	83.3333	C
				E9	1	16	6.25
		4	Y2	Reference	34	34	100
				D19	24	30	80	C
				E9	1	18	5.55556
		Totals
			Y2	Reference	126	128	98.4375
			Total	D19	80	98	81.6327	C
				E9	7	82	8.53659
			Donor Thawed -Ade	Recipient	Ade+ cytoductants	Total cytoductants	% Ade+	Transmission type
	Thawed on -Ade	A	Y2	Reference	18	20	90
				D19	18	22	81.8182	C
				E9	0	36	0
		B	Y2	Reference	30	30	100
				D19	10	12	83.3333	C
				E9	3	30	10
		C	Y2	Reference	25	25	100
				D19	3	8	37.5	C
				E9	2	20	10
		D	Y2	Reference	32	32	100
				D19	14	20	70	C
				E9	0	22	0
		Totals
			Y2	Reference	105	107	98.1308
			Total	D19	45	62	72.5806	C
				E9	5	108	4.62963
			Donor Thawed 1/2 YPD	Recipient	Ade+ cytoductants	Total cytoductants	% Ade+	Transmission type
	Thawed 1/2YPD	1	Y5	Reference	31	31	100
				D19	23	40	57.5	D
				E9	21	32	65.625
		2	Y5	Reference	45	45	100
				D19	15	32	46.875	D
				E9	22	38	57.8947
		3	Y5	Reference	30	30	100
				D19	20	42	47.619	D
				E9	13	15	86.6667
		4	Y5	Reference	20	30	66.6667
				D19	15	40	37.5	D
				E9	25	35	71.4286
		Totals
			Y5	Reference	126	136	92.6471
			Total	D19	73	154	47.4026	D
				E9	81	120	67.5
			Donor Thawed -Ade	Recipient	Ade+ cytoductants	Total cytoductants	% Ade+	Transmission type
	Thawed on -Ade	A	Y5	Reference	35	35	100
				D19	16	38	42.1053	D
				E9	20	30	66.6667
		B	Y5	Reference	25	30	83.3333
				D19	10	25	40	D
				E9	14	30	46.6667
		C	Y5	Reference	35	35	100
				D19	15	38	39.4737	D
				E9	18	30	60
		D	Y5	Reference	22	30	73.3333
				D19	10	25	40	D
				E9	10	30	33.3333
		Totals
			Y5	Reference	117	130	90
			Total	D19	51	126	40.4762	D
				E9	62	120	51.6667
