# Supplementary material for: The [PSI +] Prion Exists as a Dynamic Cloud of Variants
Source: PLoS Genet. 2013 Jan 31;9(1):e1003257. doi: 10.1371/journal.pgen.1003257 (PMC3561065; doi:10.1371/journal.pgen.1003257)
Supplement: Table S6 — Cytoductions of individual clones summed in Table 4. (XLS) [file pgen.1003257.s007.xls]

## Sheet: TableS5  table4 consistancy
	Supplemental Table S6. Cytoductions of individual clones summed in Table 4.
	Donor	Recipient allele	Ade+ cytoductant	Total Cytoductants	% Ade+
1	[PSI+ 779-6a]D19/779	Reference	40	40	100
		D19	7	38	18.4211
		E9	14	26	53.8462
2	[PSI+ 779-6a]D19/779	Reference	26	26	100
		D19	8	42	19.0476
		E9	30	50	60
3	[PSI+ 779-6a]D19/779	Reference	50	50	100
		D19	5	33	15.1515
		E9	16	25	64
4	[PSI+ 779-6a]D19/779	Reference	32	32	100
		D19	12	50	24
		E9	12	23	52.1739
5	[PSI+ 779-6a]D19/779	Reference	40	40	100
		D19	6	31	19.3548
		E9	40	51	78.4314
1	[PSI+ 779-6a]E9/779-6a	Reference	29	29	100
		D19	2	35	5.71429
		E9	12	28	42.8571
2	[PSI+ 779-6a]E9/779-6a	Reference	35	35	100
		D19	2	25	8
		E9	21	40	52.5
3	[PSI+ 779-6a]E9/779-6a	Reference	50	50	100
		D19	2	29	6.89655
		E9	18	40	45
4	[PSI+ 779-6a]E9/779-6a	Reference	16	16	100
		D19	0	28	0
		E9	18	41	43.9024
5	[PSI+ 779-6a]E9/779-6a	Reference	7	27	25.9259
		D19	0	25	0
		E9	11	38	28.9474
1	[PSI+ 779-6a]Ref/779-6a	Reference	27	27	100
		D19	2	33	6.06061
		E9	16	40	40
2	[PSI+ 779-6a]Ref/779-6a	Reference	40	40	100
		D19	3	35	8.57143
		E9	10	38	26.3158
3	[PSI+ 779-6a]Ref/779-6a	Reference	26	27	96.2963
		D19	4	37	10.8108
		E9	12	40	30
4	[PSI+ 779-6a]Ref/779-6a	Reference	45	45	100
		D19	3	38	7.89474
		E9	10	25	40
5	[PSI+ 779-6a]Ref/779-6a	Reference	38	38	100
		D19	5	32	15.625
		E9	7	24	29.1667
